# Supplementary material for: Smoking and the risk of diabetic nephropathy in patients with type 1 and type 2 diabetes: a meta-analysis of observational studies
Source: Oncotarget. 2017 Oct 4;8(54):93209–18. doi: 10.18632/oncotarget.21478 (PMC5696256; doi:10.18632/oncotarget.21478)
Supplement: Supplementary file 2 [file oncotarget-08-93209-s002.xlsx]

## Sheet: Sheet1
Author, Year, Country	Study characteristics	Definition of DN, n	Exposure details	Risk estimation (95% CI)	Adjustments
Prospective cohort
Zitt et al., 2016, Austria[1]	T2DM, N=185,341; M (46.1%)	Registry, ESRD	Ever	1.77 (1.07–2.91)	Age, sex, BMI, hypertension, dyslipidemia
	Age, 51.6 ys	N=86
	FU:17.5 ys
Feodoroff et al., 2016, Italy [2]	T1DM, N=3613	UAER: 30mg/24h	Former	1.02 (1.00–1.04)	Age, sex, duration of diabetes, HbA1c, BP, HDL-
	Age, 36.9 y, M(51%)	N=1094	Current	1.03 (1.01–1.05)	Cholesterol, triglycerides, BMI and social class
	FU: 12 ys
Yu et al., 2014, China[3]		ESRD: Registry	Ever	0.56 (0.20-1.62)	Age, sex, race, marital
	T2DM, N=3886	N=87			status, education, BMI, DM duration, HbA1c, eGFR, presence of baseline micro-
	Age: 64.0 ys, M(51.0%)				albuminuria, hypertension, and ACEI/ARB use general diet, special diet, exercise, foot care.
	FU, 6.8ys
Zoppini et al., 2009, USA[4]	T2DM, N=2193	GFR 60 mL/min/1.73 m2, N=234	Ever	1.05 (0.68-1.89)	Age, gender, BMI, hypertension, DM duration,
	Age, 65 y, M (100%)				HbA1c, Dyslipidemia , diabetic retinopathy, baseline albuminuria, and current use of medications
	FU: 5 ys
Cederholm et al., 2005, Sweden[5]	T1DM (n= 4097)	Microalbuminuria: >20ug/min	Ever	0.84 (0.63–1.11) T1DM	Age, sex, DM duration, HbA1c, BP, Antihypertensive drugs
	Age, 37.6 y, M(52.6%)	N=577 (T1DM)		1.09 (0.89–1.33)T2DM	BMI
	T2DM (n= 6513)	N=1151(T2DM)
	Age, 65.3 y, M(53.1%)
	FU: 4.6 ys
Rossing et al., 2002, Denmark[6]	T1DM, N=957	Proteinuria>30mg/d	Ever	1.61(1.11–2.33)	Age, sex, DM duration, DR, BP, UAER,
	Age: 52 y, M(40%)	N=134			HbA1c, height, social class, serum creatinine
	FU: 9 y
Scott et al., 2001, USA[7]	T1DM, N=943	Microalbuminuria	Former	0.81 (0.4–1.8)	Age, BP, BMI, sex Age at DM diagnosis, HbA1c, DM duration, and period of analysis
	Age:28.7 y, FU: 4 y	N=109	Current	3.1 (1.9–5.1)
RCPE Diabetes Register Group, 2000, UK [8]	T1DM, N=1201	two	Former	0.73(0.30-1.75)	Age, sex, DM duration, HbA1c, BP, Antihypertensive drugs
	Age: 32 y; M(53%)	consecutive UAR > 200 mg/l or a single > 1000 mg/l	Current	1.68(0.87-3.25)
	FU: 4 y	N=46
Yokoyama et al., 1998,Japan[9]	T2DM, N=426	persistent proteinuria: >300mg/l	Ever	1.15(0.60-2.22)	Age, BP, BMI, sex,age at DM diagnosis, HbA1c, DM duration, and period of analysis
	Age:27 y, M(55%)	n=41
	FU: 6.8 y
Klein et al., 1995, USA[10]	Younger-onset	Proteinuria>0.3 g/l	Pack-year≤9	1.09 (0.74-1.59)	Age, HbA1c, BP, DR or test of general associa-
	DM, N= 1210, M(33.8%)	Younger-onset N=666	>9	1.18(0.78-1.78)	tion (all other variables)
	Older-onset DM, N= 5431, M(43.7%)	Older-onset N=794		Older-onset group taking
	FU:10 ys		<13	Insulin
			13.1-37.5	0.76 (0.44-1.34)
			>37.5	1.38(0.89-2.14)
				1.63 (1.06-2.49)
				Older-onset group not taking Insulin
			<14	0.82 (0.47-1.44)
			14.1-40.0	0.66 (0.36-1.20)
			>40	1.78 (1.17-2.72)
Cross-sectional/case-control
Yeom et al., 2016, Korea[11]	T2DM, N=629	eGFR <60 mL/min/1.73 m2	Ever	1.23 (0.68-2.21)	Age, DM duration , HbA1c, BMI, BP, medication for hypertension, dyslipidemia
	Age, 62.5 y, M(100%)	N=213		2.12 (1.20-3.73)
Zhang et al., 2015, China[12]	T2DM, N=812	UAER>30mg/24h	Ever	1.40 (1.23–2.02)	Age at DM onset, DM duration, HbA1c,sex
	Age: 62.7 y, M(61.2%)	N=214		2.13 (1.51–3.96)
Furukawa et al., 2014, Japan [13]	T2DM, N=414	UACR>0.3 g/g creatinine	Ever	3.02(1.14–7.91)	Age, sex, BMI, hypertension, dyslipidemia, current drinking, and duration of DM
	Age, 61.3 y; M(61.4%)
		N=29
Okada et al., 2012, Japan [14]	T1DM, N=259	UACR ≥ 300 mg/g creatinine	Current	1.15 (0.37–3.50)M	Age, BMI, BP, HbA1c, TC, triglyceride, HDL-C
	Age, 50.7 y; M(34.7%)	N=43		5.41 (1.69–17.30)F
Wolf et al., 2011, Germany[15]	T2DM, N= 651	Urinary albumin ≥20 mg/l	Ever	1.74(1.28–2.38)	Age, Socioeconomic score, BMI, Adjusted mean HbA1c, DM duration, hypertension, GFR
	Age, 67.8 ys; M(53.9%)
Hsu et al., 2010, China [16]	T2DM, N=509	UACR: >30 mg /g creatinine	Ex-	2.12 (1.12-4.02)	Age, education, hypertension, BP, HbA1c, BMI, total cholesterol, triglyceride, creatinine and ALT, medication use
	Age:54.7 y, M(100%)		pack-years	1.21 (0.47-3.07)
		N=157	<15	2.78 (1.34-5.76)
			15-30	3.20 (1.74-5.86)
			>30
Parving et al., 2006, multi-country[17]	T2DM, N=24151	UACR: >30 mg/g creatinine	Ever	1.15 (1.08-1.22)	Age, HbA1c, BP, ethnic
	Age:61 y; M(49%)	N=11723			Retinopathy, DM duration , GFR, diabetic foot lesions, height, congestive heart failure
Herrera-Pombo et al., 2005, Spain[18]	T2DM, N=975	UAER>30mg/24h	Former	1.67 (1.13–2.45)	Age, sex, DM duration , BP,
	Age: 63.7 y; M(40.8%)	N=278	Current	2.19 (1.32–3.64)
Tam et al., 2004, China[19]	T2DM, N=1161	UACR>30mg/g creatinine	Ever	1.48(0.85-2.57)	Age, sex, glycaemic control, duration of DM, DR, hypertension
	Age:58 y; M(61.4%)	N=156
